# Supplementary material for: Retinal Lateral Inhibition Provides the Biological Basis of Long-Range Spatial Induction
Source: PLoS One. 2016 Dec 28;11(12):e0168963. doi: 10.1371/journal.pone.0168963 (PMC5193432; doi:10.1371/journal.pone.0168963)
Supplement: S1 Dataset — (XLSX) [file pone.0168963.s002.xlsx]

## Sheet: Helson
WILSON
ORIGINAL	Grey Width
Bar width	0.06	0.19	0.38	0.54	0.76	0.96
0.06	-9.80592	-1.6587	-1.49676	-0.587548	-0.36511	-0.208893
0.19	-0.196334	3.44873	1.25524	0.922333	0.555266	0.540544
0.38	-1.16676	2.69406	1.03384	0.403016	0.639088	0.227133
0.54	-0.544892	3.13632	0.573474	1.17407	0.639725	0.437665
0.76	-0.701317	2.11851	1.5244	1.0333	0.247849	0.266211
0.96	-1.23804	3.95895	0.718	0.658394	0.323429	0.357287
ORIGINAL	Grey Width
Bar width	0.06	0.19	0.38	0.54	0.76	0.96
0.06	-10.9345	-1.70134	-0.80701	-0.195574	0.0163481	-0.0875209
0.19	-2.48267	5.16044	3.27774	2.70926	1.86189	1.87841
0.38	-1.98405	6.43809	5.29002	4.0133	3.70546	2.89466
0.54	-0.96179	7.78926	6.26107	5.64333	4.65353	3.8047
0.76	-0.398846	8.09259	7.76279	6.57733	5.47521	4.34241
0.96	-0.491871	9.76767	8.64475	7.4627	5.82627	4.49319
CONTROL	Grey Width
Bar width	0.06	0.19	0.38	0.54	0.76	0.96
0.06	5.61182	3.25796	1.83423	1.3521	0.96608	0.851335
0.19	11.1607	6.32846	3.82824	2.84276	2.1893	1.74303
0.38	12.1021	7.88034	5.23272	4.01993	3.17613	2.50386
0.54	12.7425	8.88092	6.36137	4.90821	4.01847	3.4045
0.76	13.1228	9.79477	7.05032	5.93121	4.9287	3.97822
0.96	13.3416	10.1789	8.40163	6.93161	5.4053	4.17399
VAN HATEREN
ORIGINAL	Grey Width
Bar width	0.06	0.19	0.38	0.54	0.76	0.96
0.06	1.50668	0.667594	0.365903	0.250776	0.179352	0.145496
0.19	2.39706	1.30157	0.774214	0.553146	0.421968	0.32927
0.38	2.6416	1.59976	1.05173	0.790993	0.618877	0.480963
0.54	2.68975	1.7273	1.27017	0.920027	0.755121	0.661376
0.76	2.76309	1.92026	1.30288	1.08397	0.92261	0.742383
0.96	2.79108	1.88057	1.52432	1.24866	0.988663	0.774893
MODIFIED	Grey Width
Bar width	0.06	0.19	0.38	0.54	0.76	0.96
0.06	-0.879206	-0.0978243	-0.021176	0.000664574	0.0181999	-0.0143719
0.19	-0.147309	0.668264	0.436323	0.350674	0.231011	0.238689
0.38	-0.0250505	0.936326	0.7547	0.548488	0.503679	0.375538
0.54	0.116085	1.09921	0.909408	0.745662	0.600413	0.523467
0.76	0.207234	1.19259	1.03033	0.853501	0.755691	0.600198
0.96	0.29472	1.30432	1.16163	1.0113	0.811341	0.618512
CONTROL	Grey Width
Bar width	0.06	0.19	0.38	0.54	0.76	0.96
0.06	-0.312032	0.10199	0.0521327	0.0467365	0.0295878	0.0266968
0.19	0.439846	0.5199	0.25016	0.167476	0.127452	0.0888064
0.38	0.406942	0.496904	0.237723	0.148165	0.117867	0.0810121
0.54	0.457737	0.518552	0.22951	0.181594	0.13421	0.112755
0.76	0.463807	0.475576	0.254531	0.201187	0.117764	0.0925995
0.96	0.474201	0.541131	0.238578	0.174183	0.115413	0.098455

## Sheet: ReidShapley
WILSON
ORIGINAL	Induction
Ring width	0	9.4	17.87	23.68	32.95
0	0	-1.1211	-69.1851	1.65404	196.54
0.08	0	-2.07599	-2.04148	-1.95513	-1.88598
0.2	0	-2.35151	-2.33432	-3.68024	615.024
0.35	0	-1.97241	-2.02422	-1.76481	-1.88598
0.53	0	71.6008	-1.55664	-1.95513	-1.92056
0.71	0	-2.07599	-2.62602	-0.419003	-1.90327
MODIFIED	Induction
Ring width	0	9.4	17.87	23.68	32.95
0	0	7.59039	15.2191	22.9358	31.4479
0.08	0	7.14359	14.3316	21.7918	30.7757
0.2	0	6.54511	12.9955	19.7879	26.9252
0.35	0	5.81729	11.414	17.1935	22.1793
0.53	0	4.88814	9.40145	14.0376	18.8785
0.71	0	3.87625	7.27932	10.8458	13.9329
CONTROL	Induction
Ring width	0	9.4	17.87	23.68	32.95
0	0	8.33379	16.6313	25.3107	34.7689
0.08	0	6.02732	11.863	17.9776	24.7
0.2	0	5.7601	11.2513	17.0202	23.2815
0.35	0	5.11472	9.86024	14.7743	20.0333
0.53	0	4.32443	8.13752	12.0269	16.1367
0.71	0	3.44907	6.31458	9.18288	12.1499
VAN HATEREN
ORIGINAL	Induction
Ring width	0	9.4	17.87	23.68	32.95
0	0	7.22112	14.0586	20.9989	28.3952
0.08	0	6.23788	11.9654	17.7155	23.7908
0.2	0	5.66488	10.7447	15.8584	21.1795
0.35	0	5.02024	9.44125	13.8283	18.394
0.53	0	4.47437	8.2945	12.0679	15.9653
0.71	0	3.93214	7.14359	10.3215	13.5985
MODIFIED	Induction
Ring width	0	9.4	17.87	23.68	32.95
0	0	6.71842	12.9955	19.3654	26.1385
0.08	0	7.14359	13.8283	20.5935	27.7662
0.2	0	6.44898	12.376	18.3281	24.583
0.35	0	5.70295	10.8256	15.9225	21.2474
0.53	0	5.05802	9.48106	13.8701	18.4379
0.71	0	4.41811	8.15713	11.863	15.6661
CONTROL	Induction
Ring width	0	9.4	17.87	23.68	32.95
0	0	3.24556	5.81729	8.33379	10.9065
0.08	0	1.76278	2.78496	3.76459	4.75626
0.2	0	0.771597	0.789507	0.825339	0.843261
0.35	0	0.73579	0.73579	0.73579	0.717893
0.53	0	0.753692	0.753692	0.753692	0.753692
0.71	0	0.753692	0.753692	0.753692	0.753692

## Sheet: ControlExp
HELSON
	Grey Width
Bar width	0.06	0.19	0.38	0.54	0.76	0.96
0.06	-1.08582	-0.1845	-0.0540326	-0.0198448	0.0149836	-0.0339463
0.19	-0.425348	0.661946	0.49986	0.431096	0.273773	0.314948
0.38	-0.24248	1.12368	1.06198	0.800584	0.748406	0.562141
0.54	-0.0285596	1.40972	1.36462	1.13363	0.921191	0.810473
0.76	0.136191	1.63387	1.56941	1.32455	1.22866	0.972343
0.96	0.25603	1.7661	1.84991	1.64594	1.33327	0.994873
REID & SHAPLEY
	Induction
Ring width	0	9.4	17.87	23.68	32.95
0	0	7.4736	14.6054	21.9284	29.8122
0.08	0	8.49112	16.7176	25.1694	34.281
0.2	0	8.11792	15.9011	23.8605	32.4261
0.35	0	7.20173	13.9748	20.841	28.1286
0.53	0	6.23788	11.9039	17.6065	23.6053
0.71	0	5.28507	9.90025	14.5211	19.321

## Sheet: RuddZemach04
Ring Width	Wilson	van Hateren
0.409807	-0.0278	0.0814
1.11909	-0.1789	0.0489
1.57093	-0.3111	0.0071
2.01751	-0.4919	-0.0804
2.28546	-0.5794	-0.1686
2.47461	-0.61	-0.2501
2.62172	-0.607	-0.3219
2.74781	-0.5884	-0.3843
2.84238	-0.5702	-0.4334
